# Supplementary material for: Pir2/Rnf144b is a potential endometrial cancer biomarker that promotes cell proliferation
Source: Cell Death Dis. 2018 May 2;9(5):504. doi: 10.1038/s41419-018-0521-1 (PMC5938710; doi:10.1038/s41419-018-0521-1)
Supplement: Supplementary file 3 — Summary of the data showing the list of compounds from the GSK-PKIS that induced PIR2 protein loss [file 41419_2018_521_MOESM3_ESM.xlsx]

## Sheet: Sheet1
		Nanosyn kinase number			177	215	178	179	159	160	130	131	132	133	134	135	136	138	144	141	143	214	207	176	142	205	197	140	185	172	187	188	165	171	204	217	151	153	152	156	155	154	198	206	218	186	137	203	174
					TK	TK	TK	TK	TK	TK	TK	TK	TK	TK	TK	TK	TK	TK	TK	TK	TK	TK	TK	TK	TK	TK	TK	TK	TK	TK	TK	TK	TK	TK	TK	TK	TK	TK	TK	TK	TK	TK	TK	TK	TK	TK	TK	TK	TK
location	% PIR2 loss	Compound ID	Comp Conc. (µM)	Pubmed ID	JAK1	TYK2	JAK2	JAK3	FER	FES	ABL-E255K	ABL-H396P	ABL-M351T	ABL-Q252H	ABL-T315I	ABL-Y253F	ABL1	ARG	CSK	BMX	BTK	TXK	TEC	ITK	BRK	SRMS	PTK5	BLK	LCK	HCK	LYNA	LYNB	FGR	FYN	SRC	YES	EPHA2	EPHA4	EPHA3	EPHB4	EPHB3	EPHB2	PYK2	SYK	ZAP70	LTK	ALK	ROS	INSR
C-C3	0.8	GW589933X	0.1	11728181	9.37	11.03	2.72	22.74	5.32	12.31	6.89	10.92	10.86	14.45	15	10.62	7.95	5.56	2.77	6.93	0.4	4.55	5.73	2.7	3.25	-1.05	4.28	8.34	5.47	12.23	11.52	7.96	6.25	5.49	14.18	9.65	2.13	11.31	5.57	4.95	5.96	4.62	21.75	-8.02	3.29	4.74	7.33	17.29	6.96
A-B1	1	GW811168X	0.1	15080992	1.39	-0.06	1.22	-4.07	1.13	0.5	79.05	85.22	84.91	87.19	49.35	86.25	61.98	45.44	5.8	10.06	-4.35	0.02	-0.19	-2.33	6.33	4.95	0.47	7.91	37.73	16.97	54.1	48.08	28.49	32.39	56.53	31.93	-3.2	7.26	-2.15	-0.79	-0.24	5.46	3.04	-2.46	-3.44	1.43	-3.22	7.29	2.59
E-C9	1	GW778894X	0.1	18835709	2.54	-4.17	2.15	5.73	9.92	7.07	7.52	13.6	16.18	15.2	8.12	12.58	13.59	11.91	5.02	4.87	2.23	5.32	8.87	2.91	5.32	1.1	5.2	5.38	4.61	7.16	6.49	4.82	11.13	6.76	14.27	5.64	2.26	13.03	8.11	5.63	4.19	15.05	21.57	-11.97	3.19	6.31	4.04	32.07	9.03
C-D4	1	GW814408X	0.1	16460937	4.4	1.21	1.76	0.32	4.27	1.82	64.95	76.2	76.47	79.77	11.83	72.99	57.63	41.83	4.78	8.13	0.88	4.87	3.87	1.15	2.51	1.92	1.61	7.63	35.15	12.75	40.1	33.84	14.15	14.36	29.76	19.62	3.62	8.17	3.44	3.21	3.32	10.3	2.76	-4.09	1.26	3.15	0.85	4.61	1.17
D-B9	0.9	SB-725317	0.1	12941333	15.48	-1.54	3.57	11.86	3.43	3.04	21.01	38.46	37.44	37.48	43.48	22.15	22.78	7.68	8.35	3.85	-0.08	4.99	6.51	2.89	3.18	2.23	14.69	4.29	6.75	12.2	9.57	6.94	7.15	5.98	-2.92	5.61	4.79	15.22	8.45	7.91	9.61	11.92	9.91	-6.1	5.14	62.82	23.89	5.89	7.55
C-G5	1	SB-698596-AC	0.1	12699760	3.38	0.26	0.88	-2.12	-0.6	2.37	1.76	2.63	-0.03	2.12	2.02	3.03	4	3.37	-1.69	1.54	0.54	-0.72	0.83	-1.01	2.53	-0.09	0.59	3.37	2.01	3.51	3.32	2.16	2.47	-0.21	5.1	2.07	0.75	5.3	3.31	-0.34	2.04	-4.82	2.01	-0.02	-0.89	2.06	2.51	1.13	1.72
[truncated: 179 more columns]
